# Supplementary material for: A Computational Study of the S2 State in the Oxygen-Evolving Complex of Photosystem II by Electron Paramagnetic Resonance Spectroscopy
Source: Molecules. 2021 May 4;26(9):2699. doi: 10.3390/molecules26092699 (PMC8125536; doi:10.3390/molecules26092699)
Supplement: Supplementary file 1 [file molecules-26-02699-s001.zip]

Archive with 1 entries (1 files):
- molecules-1177817-supplementary.pdf
